# Supplementary material for: Association Between Serum Apolipoprotein B and Bone Mineral Density and the Effects of Cardiovascular Disease Mediation: Results From the NHANES 2011–2016 and a Mendelian Randomization Study
Source: Rev Cardiovasc Med. 2025 May 23;26(5):31395. doi: 10.31083/RCM31395 (PMC12135671; doi:10.31083/RCM31395)
Supplement: Supplementary file 1 [file 2153-8174-26-5-31395-s1.zip]

Archive with 14 entries (14 files):
- Supplementary Fig. 1.pdf
- Supplementary Fig. 2.pdf
- Supplementary Table 1.doc
- Supplementary Table 10.doc
- Supplementary Table 11.doc
- Supplementary Table 12.doc
- Supplementary Table 2.doc
- Supplementary Table 3.doc
- Supplementary Table 4.doc
- Supplementary Table 5.doc
- Supplementary Table 6.doc
- Supplementary Table 7.doc
- Supplementary Table 8.xls
- Supplementary Table 9.doc
