# Supplementary material for: Association Between Serum Apolipoprotein B and Bone Mineral Density and the Effects of Cardiovascular Disease Mediation: Results From the NHANES 2011–2016 and a Mendelian Randomization Study
Source: Rev Cardiovasc Med. 2025 May 23;26(5):31395. doi: 10.31083/RCM31395 (PMC12135671; doi:10.31083/RCM31395)
Supplement: Supplementary file 1 [file 2153-8174-26-5-31395-s1.zip › Supplementary Table 8.xls]

## Sheet: Sheet1
Table S8. The detailed information of the SNPs
chr	pos	beta	se	pval	SNP	effect_allele.exposure	other_allele.exposure	eaf
1	25773708	0.0292255	0.00212054	3.29989e-43	rs34596921	T	TA	0.579898
1	27021913	0.0903258	0.00692945	7.70016e-39	rs114165349	C	G	0.023148
1	55521313	0.0407634	0.00217172	1.29987e-78	rs472495	T	G	0.649019
1	62930106	-0.0185253	0.0030889	2e-09	rs77083979	A	G	0.13275
1	93034023	0.0159957	0.00247804	1.09999e-10	rs1556562	T	G	0.790018
1	109807283	-0.127721	0.00308568	1e-200	rs6657811	T	A	0.129938
1	110106663	-0.0201193	0.00273998	2.09991e-13	rs5776986	G	GT	0.810501
1	110241316	0.0264394	0.00351614	5.50047e-14	rs57754494	A	G	0.115557
1	198994619	0.0141028	0.00231955	1.2e-09	rs6667939	T	C	0.71873
1	234853059	0.0358479	0.00207937	1.29987e-66	rs556107	T	C	0.523242
1	27061607	-0.0248285	0.00425095	5.19996e-09	rs35465692	AT	A	0.908333
1	55505647	-0.345954	0.00790085	1e-200	rs11591147	T	G	0.017452
1	55694188	0.0516569	0.00532804	3.19963e-22	rs111928762	G	A	0.039955
1	109725404	0.0621212	0.0103688	2.1e-09	rs188608977	T	G	0.010581
1	109834039	-0.0684968	0.00943874	4.00037e-13	rs17036085	G	A	0.012178
1	10799577	-0.0156231	0.00217266	6.4003e-13	rs12046278	C	T	0.34509
1	16512586	0.0152136	0.00213952	1.20005e-12	rs12078100	G	C	0.623091
1	55466303	-0.018802	0.00323408	6.1e-09	rs55637835	T	C	0.120855
1	109831268	-0.132408	0.00950251	3.90032e-44	rs6689611	A	G	0.012374
1	109840169	-0.11643	0.0066216	3.29989e-69	rs76186504	T	C	0.025023
1	182125704	-0.0145634	0.00220815	4.19952e-11	rs144926613	T	TTGGAGGGCAGACTAGCCCAGGCCC	0.671796
1	221029841	0.0162948	0.00220437	1.39991e-13	rs2807854	C	T	0.671334
1	246891260	0.0122017	0.00207321	4e-09	rs6426328	T	G	0.489784
1	230295789	-0.0233243	0.00212188	4.19952e-28	rs10127775	T	A	0.60619
1	234773373	0.0141364	0.00217403	7.89951e-11	rs478975	A	G	0.642584
2	27730940	-0.0495555	0.00211469	1.90108e-121	rs1260326	C	T	0.604525
2	43850522	0.0142576	0.00211213	1.50003e-11	rs11901691	A	C	0.577074
2	165528876	-0.0161286	0.00211805	2.60016e-14	rs13389219	T	C	0.392571
2	204317553	0.0135724	0.00207851	6.59933e-11	rs7603427	T	C	0.53344
2	21077208	-0.11153	0.0118551	5.10035e-21	rs115692156	G	A	0.00884
2	21086334	-0.0687023	0.0101987	1.59993e-11	rs138026891	T	C	0.010569
2	21477029	0.0509038	0.00532869	1.29987e-21	rs35764292	G	A	0.040457
2	109064447	0.0159241	0.00263918	1.6e-09	rs148150904	TTAAAG	T	0.189665
2	44069772	-0.0903607	0.00418412	1.99986e-103	rs75331444	A	G	0.065607
2	118845121	-0.0343097	0.00345194	2.80027e-23	rs150474434	A	G	0.101399
2	234665498	0.0288066	0.0041573	4.19952e-12	rs11568318	A	C	0.066251
2	242396694	-0.0121985	0.00211702	8.30004e-09	rs374929797	C	T	0.443034
2	44077225	-0.0430516	0.00398578	3.40017e-27	rs7590687	C	T	0.923067
2	64928603	0.0139101	0.00226938	8.79995e-10	rs12471768	C	T	0.704041
2	121306440	-0.0244302	0.00210465	3.80014e-31	rs17050272	A	G	0.40926
2	135629927	0.0134202	0.00209668	1.5e-10	rs12469941	T	C	0.400959
2	158464849	-0.0226288	0.00397212	1.2e-08	rs10201242	A	G	0.073779
2	169830328	-0.0203449	0.00211842	7.70016e-22	rs2287622	G	A	0.602775
2	216300185	0.0141509	0.00235577	1.89998e-09	rs1250258	T	C	0.736741
2	21216815	0.0841137	0.00214492	1e-200	rs62122481	A	C	0.376906
2	62988169	-0.0196981	0.00222973	1e-18	rs4671050	T	G	0.316138
2	203527979	0.0180783	0.0020715	2.60016e-18	rs7569317	C	T	0.530625
3	69820400	-0.0146084	0.00224287	7.39946e-11	rs5849920	G	GT	0.363839
3	122064369	0.0159506	0.00238162	2.09991e-11	rs12054451	G	T	0.259497
3	12327431	-0.0182624	0.00238248	1.80011e-14	rs13076933	G	T	0.259424
3	32535382	-0.0317059	0.00365151	3.90032e-18	rs9834932	G	A	0.088856
3	58420613	-0.0263353	0.00377144	2.90001e-12	rs71311871	G	A	0.08307
3	52492085	0.0269271	0.0045666	3.69999e-09	rs4687614	A	G	0.945247
3	132217703	-0.0412221	0.00464641	7.19946e-19	rs113177823	A	G	0.054098
3	135980425	0.0152202	0.0021958	4.19952e-12	rs71637095	G	T	0.341498
3	142648844	-0.015551	0.00228244	9.49948e-12	rs11709868	T	G	0.297035
4	3443931	-0.0229367	0.00215262	1.59993e-26	rs13108218	G	A	0.614849
4	124758773	0.0214934	0.00332019	9.60064e-11	rs58148580	T	C	0.10978
4	26080549	0.0152817	0.00262327	5.69994e-09	rs2137234	C	T	0.195281
4	69373407	0.023248	0.00248318	7.8001e-21	rs9884390	C	T	0.234076
4	100239319	0.0385152	0.00631264	1.09999e-09	rs1229984	C	T	0.97281
4	7222253	0.0124572	0.00214057	5.89997e-09	rs4689088	A	G	0.618684
4	40428010	0.0148256	0.00239561	6.1e-10	rs278981	C	T	0.758151
4	81167309	-0.0161746	0.00229432	1.80011e-12	rs11099097	T	C	0.291413
4	74177397	0.0423576	0.00734377	8e-09	rs72663045	G	T	0.020719
5	52095024	-0.0633493	0.00526644	2.49977e-33	rs116734477	T	C	0.040814
5	74472939	0.0352503	0.00216546	1.39991e-59	rs7707394	A	G	0.357327
5	156391628	0.0312135	0.00215543	1.59993e-47	rs6874202	C	T	0.634225
5	74656539	0.0549288	0.00212005	5.19996e-148	rs12916	C	T	0.400485
5	122848876	0.019942	0.00208686	1.20005e-21	rs7734476	A	G	0.550001
5	71932487	-0.0177486	0.00273845	9.09913e-11	rs28590710	A	G	0.196795
5	131755651	-0.0200281	0.00266165	5.30029e-14	rs1003533	T	C	0.188327
6	16126934	-0.0227685	0.00225861	6.70039e-24	rs7746081	A	G	0.30414
6	29944184	0.0164137	0.00207374	2.49977e-15	rs3823376	T	C	0.502185
6	100602753	-0.0190492	0.00242335	3.80014e-15	rs9496567	A	G	0.243555
6	160710851	0.0404476	0.00286539	2.99985e-45	rs3127580	T	C	0.155127
6	26098474	-0.0537922	0.00390806	4.19952e-43	rs79220007	C	T	0.076094
6	42924932	-0.0199476	0.00210823	2.99985e-21	rs6940814	G	A	0.587465
6	43764551	0.0149035	0.00209447	1.10002e-12	rs1358980	T	C	0.483147
6	139842576	-0.012576	0.00217168	7.00003e-09	rs4052908	AATT	A	0.636165
6	160578069	0.0667337	0.00906368	1.80011e-13	rs146534110	T	G	0.013315
6	160922870	0.0864463	0.00771098	3.59998e-29	rs117733303	G	A	0.01842
6	11839042	-0.0227347	0.00398012	1.09999e-08	rs147539187	G	C	0.073744
6	32601288	0.0348659	0.0026847	1.50003e-38	rs72848251	A	G	0.195485
6	116316882	0.0148392	0.00211668	2.39994e-12	rs3822855	T	G	0.401636
6	32412388	0.0245813	0.00255516	6.59933e-22	rs4935356	A	T	0.243914
6	160985526	0.0868026	0.00387054	2.19786e-111	rs118039278	A	G	0.078706
6	127446790	0.0177235	0.00208937	2.19989e-17	rs9482772	C	T	0.448075
6	160543148	0.0629791	0.0040818	1e-53	rs12208357	T	C	0.07008
7	21449451	0.0134005	0.00210735	2e-10	rs28406917	T	C	0.427571
7	73010442	-0.0215939	0.00261336	1.39991e-16	rs13247874	T	C	0.197154
7	100216773	-0.0170824	0.00245825	3.69999e-12	rs10953298	T	C	0.236254
7	21604916	0.0345326	0.00253303	2.60016e-42	rs4470903	G	C	0.214994
7	97977268	-0.0212571	0.00267849	2.09991e-15	rs112758337	A	G	0.185556
7	44582331	0.0312042	0.00266416	1.10002e-31	rs2073547	G	A	0.183953
7	87110640	-0.0158986	0.00270418	4.09996e-09	rs45537841	T	C	0.180708
7	130437124	-0.0138317	0.00207813	2.80027e-11	rs13230111	G	A	0.492349
8	9173209	0.0200133	0.00209504	1.29987e-21	rs7012637	A	G	0.473809
8	18254509	0.0160188	0.00286821	2.30001e-08	rs35583283	C	G	0.155243
8	19824492	-0.0295019	0.00229451	7.8001e-38	rs13702	C	T	0.287911
8	21928227	-0.0210021	0.00292183	6.59933e-13	rs59328596	A	G	0.148104
8	55433151	0.0187619	0.00260759	6.20012e-13	rs10087526	G	T	0.198764
8	59392324	-0.0291083	0.00220081	6.20012e-40	rs9297994	A	G	0.664535
8	116667539	-0.0185263	0.00231348	1.20005e-15	rs2737263	T	G	0.280253
8	126631687	0.0138403	0.00235387	4.09996e-09	rs3860846	T	C	0.275298
8	141988687	0.0117382	0.00214286	4.30002e-08	rs28814720	G	A	0.519754
8	145031968	0.0182553	0.00217539	4.79954e-17	rs55831924	T	C	0.361347
8	126500031	-0.07256	0.00212854	1e-200	rs28601761	G	C	0.418842
9	15305378	0.0185579	0.00270151	6.4003e-12	rs581080	C	G	0.818992
9	78730766	-0.0121606	0.00211507	8.99995e-09	rs6560499	A	G	0.575961
9	136141870	0.0410869	0.00267778	3.90032e-53	rs2519093	T	C	0.184543
9	139320069	-0.0170557	0.00223016	1.99986e-14	rs10448340	G	T	0.319766
9	2640759	-0.0259729	0.00417003	4.70002e-10	rs3780181	G	A	0.067627
9	22081850	-0.017332	0.00207721	7.19946e-17	rs6475606	T	C	0.484473
10	52373245	0.0419216	0.00699731	2.1e-09	rs80276949	A	G	0.022675
10	95052021	0.012077	0.00211012	1e-08	rs2761311	T	C	0.571902
10	124686656	0.0137267	0.00210335	6.79986e-11	rs10794579	C	T	0.575021
10	71094504	-0.0209325	0.00334727	4e-10	rs17476364	C	T	0.108391
10	94839642	-0.0241729	0.00208746	5.19996e-31	rs2068888	A	G	0.4508
10	103984390	0.0261595	0.0041275	2.30001e-10	rs116093870	C	T	0.06791
10	115786233	-0.0228563	0.00313773	3.19963e-13	rs72823013	A	G	0.126195
10	18494666	0.0171563	0.00286751	2.19999e-09	rs1277762	T	C	0.843312
11	5677158	-0.0428485	0.00689551	5.19996e-10	rs7108486	C	T	0.023722
11	61588305	-0.0450573	0.00218206	1e-94	rs174564	G	A	0.348509
11	116648917	-0.0765255	0.00305668	2.50035e-138	rs964184	C	G	0.86677
11	116714293	0.0785766	0.011117	1.59993e-12	rs141469619	G	A	0.00989
11	5701074	0.0414121	0.004036	1.10002e-24	rs11601507	A	C	0.069438
11	30533622	-0.0118734	0.00214585	3.09999e-08	rs546240	T	C	0.619967
11	18664241	0.0219536	0.00238777	3.80014e-20	rs10832963	G	T	0.744199
11	66183801	-0.0162677	0.00265126	8.50002e-10	rs77498041	A	G	0.19111
11	126244955	0.0481874	0.00338596	5.79963e-46	rs4307732	A	G	0.105893
12	9061971	0.0152893	0.00250351	1e-09	rs11047939	A	G	0.224841
12	72179446	0.0432231	0.00745837	6.80002e-09	rs61754230	T	C	0.019787
12	121423285	-0.0216973	0.00224856	4.90004e-22	rs11065384	C	T	0.690407
12	50650057	0.0172687	0.00217691	2.09991e-15	rs2160994	C	T	0.647429
12	623129	0.0135528	0.0023664	1e-08	rs35882350	G	A	0.261055
12	124419728	-0.0183422	0.00220085	7.8001e-17	rs11057397	T	C	0.337102
12	125311720	0.0217967	0.00344421	2.5e-10	rs11057837	T	C	0.102576
12	53778650	0.0155774	0.00273619	1.2e-08	rs2446066	T	G	0.17489
12	111973358	0.0216847	0.00208463	2.39994e-25	rs597808	G	A	0.515902
13	32959199	-0.0226439	0.00208185	1.50003e-27	rs2238162	T	C	0.522997
13	114551993	0.021441	0.0022203	4.60045e-22	rs6602909	C	T	0.327566
14	24871926	0.0210752	0.00210348	1.29987e-23	rs11621792	T	C	0.452905
14	70798289	0.0197194	0.00214984	4.60045e-20	rs8016418	A	T	0.374825
14	73616095	-0.0189374	0.00330287	9.80009e-09	rs10151436	T	A	0.1121
14	74250126	-0.0143675	0.00235876	1.09999e-09	rs13379043	C	T	0.280473
14	94768196	0.0374641	0.00515235	3.59998e-13	rs145730801	C	T	0.044385
15	58722590	-0.0244043	0.00255807	1.39991e-21	rs35980001	G	GC	0.786526
15	58680954	-0.0193562	0.00213525	1.20005e-19	rs2043085	C	T	0.612252
15	75157721	-0.0128734	0.00212438	1.40001e-09	rs71140104	C	CA	0.439537
16	56991363	-0.0478017	0.00222241	1.30017e-102	rs183130	T	C	0.323911
16	83980529	-0.0182854	0.00210073	3.19963e-18	rs4782568	G	C	0.450839
16	71855220	0.0182198	0.00215637	2.90001e-17	rs12597418	A	G	0.368086
16	72101525	0.0494204	0.00267088	1.9002e-76	rs34042070	G	C	0.187904
16	56852822	-0.0131421	0.0021042	4.20001e-10	rs1561139	T	G	0.424334
17	7080316	-0.0321831	0.00264686	5.10035e-34	rs55714927	T	C	0.190338
17	45650196	-0.0288448	0.00207989	9.79941e-44	rs12603290	C	T	0.514724
17	67081278	0.115967	0.00701839	2.49977e-61	rs77542162	G	A	0.022483
17	27788769	-0.0418629	0.00743385	1.79999e-08	rs34869792	A	T	0.032336
17	29618023	0.0199983	0.00230836	4.60045e-18	rs35278712	GAAAT	G	0.712187
17	7571080	-0.0171431	0.00289199	3.09999e-09	rs9894946	G	A	0.841118
17	40522713	0.0205179	0.0037343	3.89996e-08	rs112220485	C	T	0.085608
17	67191270	-0.0278921	0.00310009	2.29985e-19	rs72631343	G	C	0.128891
17	17432220	0.0282637	0.00439664	1.29999e-10	rs74454529	A	G	0.05994
17	64210580	0.0646379	0.00603967	9.8992e-27	rs1801689	C	A	0.030529
17	73868288	-0.0132194	0.00224306	3.79997e-09	rs2199048	G	A	0.313756
19	45134682	-0.33464	0.00708026	1e-200	rs62119267	C	A	0.022316
19	45241248	0.412271	0.00778939	1e-200	rs200046586	C	CA	0.981247
19	45225423	0.0390031	0.00513811	3.19963e-14	rs11673631	C	G	0.043425
19	45302504	-0.573249	0.00759178	1e-200	rs148933445	A	G	0.021557
19	45418486	0.246111	0.00769582	1e-200	rs12691088	A	G	0.02091
19	11187324	-0.165274	0.0031786	1e-200	rs143020224	G	C	0.118569
19	11227480	0.0436273	0.00209036	9.8992e-97	rs2738447	C	A	0.592706
19	11302807	0.0145524	0.00208362	2.90001e-12	rs7249565	A	G	0.41494
19	19388500	-0.0908575	0.00388309	4.4978e-121	rs8107974	T	A	0.075757
19	45227155	0.0717565	0.0105629	1.10002e-11	rs150820726	T	A	0.010375
19	45346666	0.183504	0.00917667	5.90065e-89	rs148601586	G	C	0.013309
19	45360488	0.208536	0.0100741	3.50026e-95	rs375972689	G	T	0.010683
19	45467132	0.0714986	0.00568647	2.99985e-36	rs138692741	T	C	0.035781
19	45579242	-0.0517861	0.00867735	2.39999e-09	rs150503754	C	T	0.014979
19	45914283	0.0417009	0.00686676	1.29999e-09	rs4803818	T	C	0.023044
19	49114236	-0.0235286	0.0020918	2.39994e-29	rs454715	G	T	0.582689
19	45513854	0.0335656	0.00533765	3.2e-10	rs79149284	T	C	0.038377
19	58662235	-0.0311143	0.00290126	7.8001e-27	rs35081008	T	C	0.148139
20	5580789	0.0486153	0.00647857	6.20012e-14	rs73075609	T	C	0.026797
20	17844684	-0.0303008	0.00219303	1.99986e-43	rs2618566	T	G	0.659901
20	44551855	0.0423193	0.00260555	2.49977e-59	rs6073958	C	T	0.198642
20	25208272	0.0156368	0.00207666	5.10035e-14	rs3746337	T	C	0.489153
20	62373983	0.0145175	0.00261621	2.90001e-08	rs2256814	A	G	0.197913
20	17792323	0.0138101	0.00221388	4.39997e-10	rs969075	C	T	0.664927
20	39755154	0.0292319	0.00208189	8.69961e-45	rs6072279	A	G	0.473669
20	62896110	0.0183445	0.00259488	1.59993e-12	rs17569873	T	C	0.201289
20	34107160	-0.0174615	0.00248326	1.99986e-12	rs224391	C	G	0.227492
20	39144286	-0.0253099	0.00223276	8.69961e-30	rs6129620	A	T	0.338295
21	40686521	0.0173586	0.00210255	1.50003e-16	rs1888488	T	C	0.565289
21	33096103	0.0278083	0.0050196	2.99999e-08	rs67038483	T	C	0.044994
22	41272143	-0.0120708	0.00208392	6.90001e-09	rs138354	C	T	0.534598
22	50840573	0.0159299	0.00218001	2.70023e-13	rs9616822	A	G	0.351376
